# Supplementary material for: Identification and expression profile analysis of the sucrose phosphate synthase gene family in Litchi chinensis Sonn
Source: PeerJ. 2018 Feb 15;6:e4379. doi: 10.7717/peerj.4379 (PMC5816967; doi:10.7717/peerj.4379)
Supplement: Data S1 [file peerj-06-4379-s005.xlsx]

## Sheet: Sugar content
Raw Data Figure 1B , 6A and 6B
FZX
Days after anthesis	Sample number	Peak area (1g sample)			Bring in the standard curve			=X*10ml/1000'			Total sugars	Hexose	Hexose/Sucrose	Mean						Standard deviation						Standard error
		Sucrose	Glucose	Fructose	Sucrose (ppm)	Glucose (ppm)	Fructose (ppm)	Sucrose (mg/g)	Glucose (mg/g)	Fructose (mg/g)	(mg/g)	(mg/g)		Sucrose (mg/g)	Glucose (mg/g)	Fructose (mg/g)	Total sugars (mg/g)	Hexose (mg/g)	Hexose/Sucrose	Sucrose	Glucose	Fructose	Total sugars	Hexose	Hexose/Sucrose	Sucrose	Glucose	Fructose	Total sugars	Hexose	Hexose/Sucrose
30 d	1	77629.1	28737.2	55003.3	553.383	206.655	411.038	5.53383	2.06655	4.11038	11.7108	6.17693	1.11621	5.70174	1.61232	4.29701	11.6111	5.90932	1.04496	0.353651	0.457079	1.07138	0.511336	0.858248	0.208412	0.250069	0.323203	0.757583	0.361569	0.606873	0.14737
	2	76713.4	16709.5	72857.5	546.332	115.244	544.945	5.46332	1.15244	5.44945	12.0652	6.60189	1.2084
	3	85086.7	22834.7	44614.2	610.807	161.796	333.12	6.10807	1.61796	3.3312	11.0572	4.94916	0.810266
35 d	1	85295.3	57004.2	98741.3	612.413	421.484	739.073	6.12413	4.21484	7.39073	17.7297	11.6056	1.89506	6.23067	4.18281	7.29342	17.7069	11.4762	1.84395	0.159863	0.450418	0.0933643	0.359733	0.502388	0.123889	0.11304	0.318494	0.0660185	0.25437	0.355242	0.0876031
	2	89066.2	50456.7	96259.3	641.449	371.723	720.458	6.41449	3.71723	7.20458	17.3363	10.9218	1.70268
	3	85675.3	62287.3	97330.7	615.339	461.635	728.494	6.15339	4.61635	7.28494	18.0547	11.9013	1.9341
40 d	1	104958	85355.7	106925	763.819	636.955	800.452	7.63819	6.36955	8.00452	22.0123	14.3741	1.88187	11.7409	6.85537	7.42344	26.0197	14.2788	1.31584	3.71079	0.5888	0.721481	4.00526	0.932574	0.490366	2.62392	0.416345	0.510164	2.83215	0.659429	0.346741
	2	198783	100364	102197	1486.27	751.019	764.99	14.8627	7.51019	7.6499	30.0228	15.1601	1.02001
	3	170979	89524.3	88410.1	1272.17	668.637	661.589	12.7217	6.68637	6.61589	26.024	13.3023	1.04563
45 d	1	279332	121615	155544	2106.5	912.523	1165.1	21.065	9.12523	11.651	41.8412	20.7762	0.98629	21.3422	11.2887	11.3347	43.9656	22.6234	1.06826	3.7437	2.76167	0.571066	6.53051	2.99332	0.103375	2.6472	1.95279	0.403805	4.61777	2.11659	0.0730974
	2	333253	191010	155900	2521.69	1439.93	1167.77	25.2169	14.3993	11.6777	51.2938	26.077	1.03411
	3	236214	137618	142538	1774.49	1034.15	1067.55	17.7449	10.3415	10.6755	38.7619	21.017	1.1844
50 d	1	317414	124314	186915	2399.73	933.04	1400.37	23.9973	9.3304	14.0037	47.3314	23.3341	0.972365	20.8035	11.2481	12.5524	44.6041	23.8006	1.16196	2.9514	1.77786	1.79469	2.39285	0.762488	0.192794	2.08696	1.25713	1.26904	1.692	0.539161	0.136326
	2	268570	170512	140807	2023.63	1284.14	1054.57	20.2363	12.8414	10.5457	43.6234	23.3871	1.1557
	3	241824	153817	174970	1817.68	1157.26	1310.79	18.1768	11.5726	13.1079	42.8573	24.6805	1.3578
55 d	1	601657	509448	432548	4588.4	3860.06	3242.63	45.884	38.6006	32.4263	116.911	71.0269	1.54797	45.5158	40.8357	36.9497	123.301	77.7854	1.72367	3.4991	3.85138	4.80153	6.1237	8.45826	0.313367	2.47424	2.72334	3.39519	4.33011	5.98089	0.221584
	2	639738	509751	485998	4881.62	3862.36	3643.49	48.8162	38.6236	36.4349	123.875	75.0586	1.53757
	3	549231	597373	560036	4184.72	4528.29	4198.78	41.8472	45.2829	41.9878	129.118	87.2707	2.08546
60 d	1	748168	583698	529259	5716.53	4424.36	3967.95	57.1653	44.2436	39.6795	141.088	83.9231	1.46808	44.5201	42.6951	40.9869	128.202	83.682	1.94732	10.9566	1.69283	2.79203	11.8325	3.59128	0.421579	7.74749	1.19701	1.97426	8.36686	2.53942	0.298101
	2	506343	566728	589435	3854.48	4295.39	4419.28	38.5448	42.9539	44.1928	125.691	87.1466	2.26092
	3	497321	539542	521378	3785.01	4088.77	3908.85	37.8501	40.8877	39.0885	117.826	79.9762	2.11297
65 d	1	428580	832891	824458	3255.71	6318.23	6181.95	32.5571	63.1823	61.8195	157.559	125.002	3.83946	42.9925	60.5642	58.5744	162.131	119.139	2.88963	10.4532	5.99244	5.94587	16.5213	11.9221	0.823525	7.3915	4.23729	4.20436	11.6823	8.43019	0.58232
	2	700090	854204	829421	5346.33	6480.2	6219.17	53.4633	64.802	62.1917	180.457	126.994	2.37535
	3	563648	708232	689693	4295.73	5370.82	5171.21	42.9573	53.7082	51.7121	148.378	105.42	2.45407
70 d	1	414955	966794	948165	3150.79	7335.89	7109.75	31.5079	73.3589	71.0975	175.964	144.456	4.58477	28.2854	71.9694	69.8933	170.148	141.863	5.04233	2.79762	2.01462	2.56442	6.28764	4.55144	0.438163	1.97821	1.42455	1.81332	4.44603	3.21835	0.309828
	2	349643	960630	955317	2647.89	7289.04	7163.39	26.4789	72.8904	71.6339	171.003	144.524	5.4581
	3	354713	918110	892843	2686.93	6965.89	6694.84	26.8693	69.6589	66.9484	163.477	136.607	5.08414
75 d	1	479651	874805	847443	3648.95	6636.77	6354.34	36.4895	66.3677	63.5434	166.401	129.911	3.56023	37.7879	65.4189	62.9964	166.203	128.415	3.40652	1.56215	3.49135	4.19442	6.47873	7.67103	0.319679	1.1046	2.46876	2.9659	4.58115	5.42424	0.226047
	2	519028	811430	780936	3952.15	6155.12	5855.54	39.5215	61.5512	58.5554	159.628	120.107	3.03902
	3	490862	900727	892072	3735.27	6833.78	6689.05	37.3527	68.3378	66.8905	172.581	135.228	3.62031
WHL
Days after anthesis	Sample number	Peak area (1g sample)			Bring in the standard curve			=X*10ml/1000'			Total sugars	Hexose	Hexose/Sucrose	Mean						Standard deviation						Standard error
		Sucrose	Glucose	Fructose	Sucrose (ppm)	Glucose (ppm)	Fructose (ppm)	Sucrose (mg/g)	Glucose (mg/g)	Fructose (mg/g)	(mg/g)	(mg/g)		Sucrose (mg/g)	Glucose (mg/g)	Fructose (mg/g)	Total sugars (mg/g)	Hexose (mg/g)	Hexose/Sucrose	Sucrose	Glucose	Fructose	Total sugars	Hexose	Hexose/Sucrose	Sucrose	Glucose	Fructose	Total sugars	Hexose	Hexose/Sucrose
60 d	1	204147	94767.7	114278	1527.57	708.487	855.6	15.2757	7.08487	8.556	30.9166	15.6409	1.0239	16.2176	8.69788	9.39116	34.3066	18.089	1.11287	0.819975	1.43298	0.73644	2.93743	2.12788	0.0788324	0.57981	1.01327	0.520742	2.07707	1.50464	0.055743
	2	221402	130807	129133	1660.44	982.386	967.009	16.6044	9.82386	9.67009	36.0983	19.4939	1.17403
	3	223587	122400	132830	1677.26	918.493	994.739	16.7726	9.18493	9.94739	35.9049	19.1323	1.14069
65 d	1	765402	211841	237048	5849.24	1598.25	1776.38	58.4924	15.9825	17.7638	92.2386	33.7462	0.576934	55.0152	16.1771	16.1411	87.3334	32.3182	0.585766	5.00317	2.87576	2.15846	9.50652	4.67567	0.0410945	3.53777	2.03347	1.52626	6.72213	3.3062	0.0290582
	2	645776	177910	182751	4928.12	1340.36	1369.14	49.2812	13.4036	13.6914	76.3763	27.0951	0.549806
	3	749554	253457	226440	5727.21	1914.53	1696.81	57.2721	19.1453	16.9681	93.3855	36.1134	0.630559
70 d	1	807475	265755	275280	6173.19	2007.99	2063.11	61.7319	20.0799	20.6311	102.443	40.711	0.659481	66.3466	20.6135	20.9881	107.948	41.6016	0.627367	7.30187	2.03221	2.65096	11.7351	4.67589	0.0305988	5.1632	1.43699	1.87451	8.29798	3.30635	0.0216367
	2	818006	250248	247313	6254.28	1890.14	1853.36	62.5428	18.9014	18.5336	99.9779	37.435	0.59855
	3	976736	302326	317523	7476.51	2285.93	2379.94	74.7651	22.8593	23.7994	121.424	46.6587	0.624071
75 d	1	1.10485e+06	317890	372732	8463	2404.21	2794	84.63	24.0421	27.94	136.612	51.9821	0.614228	89.7191	27.4009	28.8065	145.927	56.2074	0.626644	5.02956	3.24699	0.823643	8.17372	3.82193	0.0305372	3.55644	2.29597	0.582403	5.77969	2.70251	0.021593
	2	1.23546e+06	365194	394588	9468.69	2763.72	2957.93	94.6869	27.6372	29.5793	151.903	57.2165	0.60427
	3	1.17252e+06	403167	385535	8984.04	3052.32	2890.03	89.8404	30.5232	28.9003	149.264	59.4235	0.661433
80 d	1	1.03529e+06	377349	402030	7927.34	2856.1	3013.74	79.2734	28.561	30.1374	137.972	58.6984	0.740456	84.4495	26.9619	27.7684	139.18	54.7303	0.654086	8.19782	1.60526	2.0876	5.76183	3.63925	0.0971122	5.79673	1.13509	1.47616	4.07423	2.57334	0.0686687
	2	1.04698e+06	356466	359796	8017.38	2697.4	2696.98	80.1738	26.974	26.9698	134.118	53.9438	0.672836
	3	1.22526e+06	335106	349504	9390.12	2535.06	2619.8	93.9012	25.3506	26.198	145.45	51.5485	0.548966
85 d	1	929743	351961	399351	7114.66	2663.15	2993.64	71.1466	26.6315	29.9364	127.715	56.568	0.79509	77.8029	28.6661	28.5897	135.059	57.2558	0.754149	14.7735	2.22363	1.1748	13.6738	1.61189	0.145845	10.4464	1.57234	0.83071	9.66887	1.13978	0.103128
	2	882756	409964	374301	6752.86	3103.98	2805.77	67.5286	31.0398	28.0577	126.626	59.0975	0.875148
	3	1.23607e+06	374267	370533	9473.34	2832.68	2777.51	94.7334	28.3268	27.7751	150.835	56.1019	0.592208
90 d	1	1.07987e+06	430143	386785	8270.65	3257.34	2899.4	82.7065	32.5734	28.994	144.274	61.5674	0.744408	80.0708	31.3591	28.2653	139.695	59.6244	0.744467	2.38364	1.95753	1.47768	5.40561	3.42855	0.0314408	1.68549	1.38418	1.04488	3.82234	2.42435	0.022232
	2	1.01961e+06	384452	354395	7806.63	2910.09	2656.48	78.0663	29.1009	26.5648	133.732	55.6656	0.713056
	3	1.03744e+06	427902	390025	7943.95	3240.3	2923.7	79.4395	32.403	29.237	141.079	61.64	0.775937
