# Supplementary material for: Identification and expression profile analysis of the sucrose phosphate synthase gene family in Litchi chinensis Sonn
Source: PeerJ. 2018 Feb 15;6:e4379. doi: 10.7717/peerj.4379 (PMC5816967; doi:10.7717/peerj.4379)
Supplement: Data S2 [file peerj-06-4379-s006.xlsx]

## Sheet: Relative expression
Raw Data Figure 5
LcSPS1
	Different tissues
	young leave	mature leave	stem	root	male flower	female flower	pericarp	aril	seed
1	1.323	1.53	0.182	0.378	8.267	5.244	1.412	0.381	0.899
2	0.853	1.41	0.189	0.491	8.689	4.234	1.274	0.405	0.936
3	0.886	1.3	0.18	0.427	7.524	4.009	1.724	0.379	0.922
mean	1.021	1.413	0.184	0.432	8.16	4.496	1.47	0.388	0.919
SE	0.186	0.081	0.003	0.04	0.417	0.465	0.163	0.01	0.013
LcSPS2
	Different tissues
	young leave	mature leave	stem	root	male flower	female flower	pericarp	aril	seed
1	1.053	8.589	0.623	0.21	3.794	1.675	9.16	0.71	24.329
2	1.079	5.871	0.582	0.261	3.708	1.634	9.05	0.707	24.605
3	1.161	6.957	0.719	0.22	3.781	1.672	9.605	0.703	24.323
mean	1.098	7.139	0.644	0.231	3.761	1.66	9.272	0.707	24.419
SE	0.04	0.968	0.049	0.019	0.033	0.016	0.207	0.003	0.114
LcSPS3
	Different tissues
	young leave	mature leave	stem	root	male flower	female flower	pericarp	aril	seed
1	0.84	30.722	0.073	0.113	2.525	1.5271	0.119	0.193	16.502
2	1.121	40.459	0.072	0.189	3.068	1.7863	0.12	0.186	15.36
3	1.062	38.921	0.077	0.158	3.038	1.819	0.122	0.185	18.439
mean	1.008	36.701	0.074	0.153	2.877	1.711	0.12	0.188	16.767
SE	0.105	3.701	0.002	0.027	0.216	0.113	0.001	0.003	1.101
LcSPS4
	Different tissues
	young leave	mature leave	stem	root	male flower	female flower	pericarp	aril	seed
1	1.032	1.87	0.869	0.175	4.87	5.099	0.709	0.047	1.356
2	1.075	1.808	0.798	0.258	4.897	5.129	0.749	0.03	2.243
3	0.901	1.886	0.515	0.18	4.942	5.265	0.716	0.034	3.386
mean	1.003	1.855	0.727	0.204	4.903	5.164	0.725	0.037	2.328
SE	0.064	0.029	0.133	0.033	0.026	0.063	0.015	0.006	0.72
Raw Data Figure 6C-F
FZX-LcSPS1												WHL-LcSPS1
	Days after anthesis												Days after anthesis
	30 d	35 d	40 d	45 d	50 d	55 d	60 d	65 d	70 d	75 d			60 d	65 d	70 d	75 d	80 d	85 d	90 d
1	0.81	1.568	2.22	1.638	1.06	0.598	0.703	1.152	0.663	1.673		1	2.885	4.107	1.478	2.629	1.567	0.399	0.45
2	1.234	1.418	2.361	2.039	1.061	0.399	0.742	1.411	0.528	1.709		2	2.79	4.249	1.25	3.132	1.595	0.458	0.424
3	1	1.432	1.999	2.462	0.955	0.382	0.735	1.164	0.705	1.828		3	2.092	3.447	0.939	2.881	1.594	0.345	0.279
mean	1.015	1.473	2.193	2.046	1.025	0.46	0.727	1.242	0.632	1.737		mean	2.589	3.935	1.223	2.881	1.585	0.401	0.384
SE	0.15	0.059	0.129	0.291	0.043	0.085	0.015	0.103	0.065	0.057		SE	0.306	0.303	0.191	0.178	0.011	0.04	0.065
FZX-LcSPS2												WHL-LcSPS2
	Days after anthesis												Days after anthesis
	30 d	35 d	40 d	45 d	50 d	55 d	60 d	65 d	70 d	75 d			60 d	65 d	70 d	75 d	80 d	85 d	90 d
1	1.085	0.284	0.94	0.772	0.021	2.616	0.429	3.431	1.879	1.212		1	6.15	1.915	5.315	2.567	5.404	2.697	2.198
2	0.808	0.283	0.784	0.571	0.033	3.335	0.373	2.182	2.334	1.097		2	4.978	2.375	6.767	2.324	5.309	3.795	2.499
3	1.141	0.462	0.776	0.804	0.023	1.818	0.411	1.971	1.632	1.201		3	7.299	1.533	6.551	4.213	5.301	4.139	2.496
mean	1.011	0.343	0.833	0.715	0.026	2.59	0.405	2.528	1.949	1.17		mean	6.142	1.941	6.211	3.035	5.338	3.544	2.398
SE	0.126	0.073	0.065	0.089	0.004	0.537	0.02	0.558	0.252	0.045		SE	0.82	0.298	0.554	0.727	0.04	0.533	0.122
FZX-LcSPS3												WHL-LcSPS3
	Days after anthesis												Days after anthesis
	30 d	35 d	40 d	45 d	50 d	55 d	60 d	65 d	70 d	75 d			60 d	65 d	70 d	75 d	80 d	85 d	90 d
1	1.017	3.91	22.702	7.112	0.632	0.694	2.929	4.89	9.896	25.905		1	114.882	36.816	1.246	0	0.719	13.745	4.774
2	1.204	4.961	19.664	4.037	0.697	0.834	5.451	2.657	10.89	25.703		2	73.578	47.617	2.158	0	1.003	3.754	7.832
3	0.817	4.041	25.634	1.592	0.329	2.781	2.18	8.133	9.712	24.751		3	97.942	17.037	4.992	0	1.253	1.432	0.884
mean	1.013	4.304	22.667	4.247	0.553	1.436	3.52	5.227	10.166	25.453		mean	95.467	33.823	2.798	0	0.992	6.31	4.496
SE	0.137	0.405	2.111	1.956	0.139	0.825	1.212	1.947	0.448	0.436		SE	14.682	10.966	1.381	0	0.189	4.626	2.462
FZX-LcSPS4												WHL-LcSPS4
	Days after anthesis												Days after anthesis
	30 d	35 d	40 d	45 d	50 d	55 d	60 d	65 d	70 d	75 d			60 d	65 d	70 d	75 d	80 d	85 d	90 d
1	0.92	0.255	10.64	21.301	18.335	27.982	11.088	3.665	0.147	0.232		1	495.505	54.89	13.411	16.557	31.81	6.334	7.584
2	0.722	0.228	10.927	18.435	17.405	29.296	12.465	3.278	0.122	0.134		2	336.66	80.368	15.704	14.476	30.306	5.714	9.667
3	1.505	0.226	9.062	20.975	29.796	35.162	13.22	3.093	0.114	0.151		3	520.369	104.458	11.267	18.307	28.85	5.151	8.693
mean	1.049	0.236	10.21	20.237	21.845	30.813	12.258	3.345	0.128	0.172		mean	450.845	79.905	13.461	16.447	30.322	5.733	8.648
SE	0.288	0.011	0.71	1.109	4.88	2.703	0.764	0.207	0.012	0.037		SE	70.474	17.527	1.569	1.356	1.047	0.419	0.737
